# Supplementary material for: Investigating the Invasion Pattern of the Alien Plant Solanum elaeagnifolium Cav. (Silverleaf Nightshade): Environmental and Human-Induced Drivers
Source: Plants (Basel). 2021 Apr 20;10(4):805. doi: 10.3390/plants10040805 (PMC8072529; doi:10.3390/plants10040805)
Supplement: Supplementary file 1 [file plants-10-00805-s001.zip]

Archive with 3 entries (3 files):
- Round 3-Appendix S1.pdf
- Round 3-Appendix S2.pdf
- Round 3-Appendix S3.pdf
